# Supplementary material for: Meat Consumption Associated with the Risk of Chronic Obstructive Pulmonary Disease: A Systematic Review and Meta-Analysis
Source: Nutrients. 2025 Dec 19;18(1):6. doi: 10.3390/nu18010006 (PMC12787942; doi:10.3390/nu18010006)
Supplement: Supplementary file 1 [file nutrients-18-00006-s001.zip]

Archive with 2 entries (2 files):
- supplementary files/File S1 PRISMA 2020 checklist.docx
- supplementary files/File S2 PRISMA 2020 abstract checklist.docx
